# Supplementary material for: Polymorphisms in RAS/RAF/MEK/ERK Pathway Are Associated with Gastric Cancer
Source: Genes (Basel). 2018 Dec 28;10(1):20. doi: 10.3390/genes10010020 (PMC6356706; doi:10.3390/genes10010020)
Supplement: Supplementary file 1 [file genes-10-00020-s001.zip]

Archive with 4 entries (4 files):
- table_S1.pdf
- table_S2.pdf
- table_S3.pdf
- table_S4.pdf
